# Supplementary material for: Comparative Evaluation of UV-Vis Spectroscopy-Based Approaches for Hemoglobin Quantification: Method Selection and Practical Insights
Source: Biomolecules. 2024 Aug 23;14(9):1046. doi: 10.3390/biom14091046 (PMC11430504; doi:10.3390/biom14091046)
Supplement: Supplementary file 1 [file biomolecules-14-01046-s001.zip]

Archive with 1 entries (1 files):
- biomolecules-3136208-supplementary-re.pdf
